# Supplementary material for: Chaperones vs. oxidative stress in the pathobiology of ischemic stroke
Source: Front Mol Neurosci. 2024 Dec 11;17:1513084. doi: 10.3389/fnmol.2024.1513084 (PMC11668803; doi:10.3389/fnmol.2024.1513084)
Supplement: Supplementary file 2 [file Table_2.xlsx]

## Sheet: C9orf16
chr	pos	snpid	trans_factor	motif	pval_snp_impact	log_lik_ref	log_lik_ratio	Gain/Loss	log_enhance_odds	log_reduce_odds	log_lik_snp	snp_strand	ref_strand	pval_ref	pval_snp	pval_cond_ref	pval_cond_snp	pval_diff	refAllele	snpAllele
ch9	128162247	rs2900262	NFKB	NFKB_disc2	0.0	-32.34459	-23.02585	Gain	23.02585	-23.02585	-9.31874	-	-	0.18159263	0.00000471	0.0722	0.0	0.00746	T	C
ch9	128162247	rs2900262	E2F4	E2F4_2	0.00060627	-49.17464	-23.02585	Gain	23.02585	-23.02585	-26.14879	+	+	0.27468232	0.02062158	0.24695	0.00895	0.01986	T	C
ch9	128162247	rs2900262	ELF1	ELF1_disc3	0.00067266	-38.31545	-22.62824	Gain	22.62824	-22.62824	-15.6872	+	+	0.51240271	0.00881331	0.49452	0.00881	0.00149	T	C
ch9	128162247	rs2900262	E2F1	E2F1_10	0.00094754	-28.05221	-23.02585	Gain	23.02585	-23.02585	-5.02636	+	+	0.10410769	0.00219373	0.10411	0.00027	0.02802	T	C
ch9	128162247	rs2900262	IKZF2	IKZF2_2	0.00209349	-32.31427	-22.82518	Gain	23.02585	2.30258	-9.48909	-	-	0.40105606	0.01111318	0.40106	0.00105	0.0221	T	C
ch9	128162247	rs2900262	RAD21	RAD21_disc10	0.00228065	-32.18517	-22.65779	Gain	23.02585	22.63301	-9.52738	+	-	0.28098756	0.01990226	0.18004	0.00184	0.03744	T	C
ch9	128162247	rs2900262	SMC3	SMC3_disc3	0.00252717	-33.19268	-22.88564	Gain	22.88564	-22.88564	-10.30704	+	+	0.35251236	0.03099429	0.32595	0.00998	0.00952	T	C
ch9	128162247	rs2900262	NR3C1	NR3C1_disc6	0.00326707	-35.10726	-21.8472	Gain	21.8472	-21.8472	-13.26007	+	+	0.14411721	0.01217232	0.07213	0.00128	0.10986	T	C
ch9	128162247	rs2900262	RBPJ	RBPJ_1	0.0053552	-47.66114	-23.02585	Gain	23.02585	-23.02585	-24.63529	+	+	0.15065957	0.01171807	0.08789	0.00771	0.08085	T	C
ch9	128162247	rs2900262	HAND1	HAND1_2	0.00586961	-32.16417	-23.02585	Gain	23.02585	-23.02585	-9.13832	-	-	0.4800387	0.01986982	0.38602	0.00213	0.0135	T	C
ch9	128162247	rs2900262	MZF1	MZF1_4	0.00649132	-32.27875	-22.96131	Gain	22.96131	-22.96131	-9.31744	-	-	0.50710644	0.02096447	0.41175	0.00221	0.0039	T	C
ch9	128162247	rs2900262	NR2C2	NR2C2_disc2	0.00656595	-33.77524	-22.23877	Gain	22.97806	-3.59043	-11.53647	+	+	0.80003221	0.02956128	0.80003	0.00059	0.00809	T	C
ch9	128162247	rs2900262	BCL	BCL_disc9	0.00762836	-37.32279	-21.83947	Gain	21.83947	-21.83947	-15.48332	+	+	0.30279282	0.04005832	0.27461	0.0043	0.07827	T	C
ch9	128162247	rs2900262	E2F1	E2F1_20	0.00935919	-50.88002	-23.02585	Gain	23.02585	-23.02585	-27.85416	+	+	0.21702277	0.0180999	0.17752	0.00701	0.08099	T	C
ch9	128162247	rs2900262	MGA	MGA_3	0.00945706	-33.45177	-6.23947	Gain	6.23947	-6.23947	-27.21229	-	-	0.29618769	0.03517235	0.20523	0.00498	0.03184	T	C
ch9	128162247	rs2900262	STAT1	STAT1_2	0.00993139	-7.84751	-3.17805	Gain	3.17805	-3.17805	-4.66945	+	+	0.06042587	0.00402924	0.04855	0.00403	0.18038	T	C
ch9	128162247	rs2900262	HAND1	HAND1_1	0.01000786	-41.57908	-23.02585	Gain	23.02585	-23.02585	-18.55323	-	-	0.80494657	0.04290744	0.80495	0.00331	0.00066	T	C
ch9	128162247	rs2900262	NANOG	NANOG_1	0.01004197	-37.3152	-23.02585	Gain	23.02585	-23.02585	-14.28935	+	+	0.71473814	0.02395976	0.704	0.00295	0.00422	T	C
ch9	128162247	rs2900262	PAX5	PAX5_disc5	0.01066513	-36.31362	-23.01492	Gain	23.01492	-23.01492	-13.2987	-	-	0.82727867	0.04627699	0.82728	0.00731	0.00027	T	C
ch9	128162247	rs2900262	E2F4	E2F4_1	0.01153762	-51.95355	-23.02585	Gain	23.02585	-23.02585	-28.9277	+	+	0.33406673	0.02892956	0.24089	0.01157	0.01522	T	C
ch9	128162247	rs2900262	TBX21	TBX21_1	0.01249327	-27.93228	-5.30777	Gain	5.30777	-5.30777	-22.62451	-	-	0.23964886	0.03465108	0.19779	0.0091	0.03773	T	C
ch9	128162247	rs2900262	HDAC2	HDAC2_disc3	0.01263068	-75.64521	-23.02585	Gain	23.02585	-23.02585	-52.61936	+	+	0.30158585	0.03385369	0.07137	0.00367	0.02452	T	C
ch9	128162247	rs2900262	ZNF410	ZNF410_1	0.01453427	-25.34709	-4.65368	Gain	4.65368	-4.65368	-20.6934	-	-	0.2893917	0.02670921	0.20506	0.00279	0.1063	T	C
ch9	128162247	rs2900262	MZF1_5-13	MA0057.1	0.01504057	-12.38602	-2.77259	Gain	2.77259	-2.77259	-9.61343	-	-	0.46299154	0.04927572	0.39628	0.0252	0.00321	T	C
ch9	128162247	rs2900262	THAP1	MA0597.1	0.01532855	-10.62615	-3.31054	Gain	3.31054	-3.31054	-7.31561	+	+	0.35454157	0.02305723	0.33741	0.01006	0.05335	T	C
ch9	128162247	rs2900262	E2F1	E2F1_11	0.01783271	-49.00401	-22.98329	Gain	22.98329	-22.98329	-26.02072	+	+	0.33133736	0.03901018	0.26982	0.02725	0.03164	T	C
ch9	128162247	rs2900262	RFX1	RFX1_4	0.01837184	-31.15778	-21.95541	Gain	22.10956	-1.60944	-9.20237	-	+	0.40493527	0.03825437	0.29576	0.00575	0.1279	T	C
ch9	128162247	rs2900262	SOX2	SOX2_1	0.02017311	-18.1073	-2.79998	Gain	2.79998	-2.79998	-15.30732	-	-	0.06183643	0.00914245	0.04659	0.00156	0.15337	T	C
ch9	128162247	rs2900262	Hand1::Tcfe2a	MA0092.1	0.02438645	-12.39416	-3.4012	Gain	4012-03-01	-3.4012	-8.99296	-	-	0.37049233	0.04025251	0.37049	0.01412	0.01729	T	C
ch9	128162247	rs2900262	NR2F6	NR2F6_2	0.02721968	-34.91058	-6.538	Gain	6.538	-6.538	-28.37258	-	-	0.26510755	0.04591533	0.20572	0.01055	0.13747	T	C
ch9	128162247	rs2900262	NR2C2	NR2C2_1	0.02801009	-22.84819	-4.12665	Gain	4.12665	-4.12665	-18.72154	-	-	0.18924943	0.03352516	0.11919	0.00979	0.19939	T	C
ch9	128162247	rs2900262	E2F1	E2F1_7	0.03273287	-48.80057	-22.10956	Gain	23.02585	0.0	-26.69101	+	-	0.21595895	0.03060944	0.1397	0.01743	0.20593	T	C
ch9	128162247	rs2900262	RREB1	MA0073.1	0.0333839	-26.32157	-2.48491	Gain	2.48491	-2.48491	-23.83667	+	+	0.1620522	0.03748222	0.13551	0.02433	0.02441	T	C
ch9	128162247	rs2900262	ELK4	ELK4_1	0.03515318	-55.26204	-23.02585	Gain	23.02585	-23.02585	-32.23619	+	+	0.41748579	0.04445354	0.41749	0.01556	0.04912	T	C
ch9	128162247	rs2900262	SPDEF	SPDEF_3	0.03814238	-48.58719	-10.11115	Gain	23.02585	1.66828	-38.47604	+	+	0.2264642	0.02755271	0.16148	0.00231	0.16383	T	C
ch9	128162247	rs2900262	NR2C2	MA0504.1	0.04403095	-22.37719	-3.47704	Gain	3.47704	-3.47704	-18.90015	-	-	0.23295446	0.04666149	0.13853	0.01558	0.24218	T	C
ch9	128162247	rs2900262	E2F1	E2F1_2	0.04964791	-51.02152	-23.02585	Gain	23.02585	-23.02585	-27.99567	+	+	0.15286982	0.02244238	0.07334	0.00789	0.05585	T	C
ch9	128162247	rs2900262	STAT3	STAT3_1	0.04971473	-88.36499	-22.3327	Gain	22.3327	-22.3327	-66.03229	+	+	0.08980098	0.01312316	0.02019	0.00182	0.11337	T	C
ch9	128162247	rs2900262	NR2F6	NR2F6_3	0.0499059	-22.33208	-3.32242	Gain	3.32242	-3.32242	-19.00965	-	-	0.20229061	0.04718707	0.08587	0.00651	0.21398	T	C
ch9	128162247	rs2900262	NR1H	NR1H_3	0.00002366	-19.20494	2.77258	Loss	-2.77258	2.77258	-21.97752	+	+	0.00010883	0.15367749	0.00004	0.02673	0.1344	T	C
ch9	128162247	rs2900262	Bcl6	MA0463.1	0.00323002	-11.48058	5.16888	Loss	0.0	8638-06-01	-16.64946	-	+	0.00273109	0.05489607	0.00078	0.01238	0.04577	T	C
ch9	128162247	rs2900262	IKZF2	IKZF2_3	0.0039078	-10.05992	21.53133	Loss	23.02585	22.68938	-31.59125	-	-	0.01104979	0.37551754	0.00105	0.13253	0.05939	T	C
ch9	128162247	rs2900262	NR1H	NR1H_2	0.00405326	-59.26542	23.02585	Loss	-23.02585	23.02585	-82.29127	+	+	0.0341033	0.20783524	0.00811	0.09025	0.04291	T	C
ch9	128162247	rs2900262	ETS1	ETS1_2	0.00689694	-35.74367	23.02585	Loss	-23.02585	23.02585	-58.76952	-	-	0.04232484	0.41891624	0.01473	0.41497	0.04963	T	C
ch9	128162247	rs2900262	RAD21	RAD21_disc3	0.00743741	-47.85963	23.02585	Loss	-23.02585	23.02585	-70.88548	-	-	0.01163524	0.13483837	0.00367	0.13484	0.04746	T	C
ch9	128162247	rs2900262	Erg	MA0474.1	0.0125982	-15.61182	6.34864	Loss	-6.34864	6.34864	-21.96046	-	-	0.0255278	0.24888668	0.01091	0.19276	0.18185	T	C
ch9	128162247	rs2900262	MEF2	MEF2_disc2	0.0132286	-46.82146	23.02585	Loss	-23.02585	23.02585	-69.84731	-	-	0.03130229	0.33348734	0.01305	0.33349	0.01575	T	C
ch9	128162247	rs2900262	ZNF524	ZNF524_1	0.01671202	-15.90278	4.04125	Loss	-4.04125	4.04125	-19.94403	+	+	0.01856835	0.15252532	0.00602	0.07186	0.15284	T	C
	Homo sapiens (REF)	upload_1 ( Hierarchy NEW! )
GO biological process complete	#	#	expected	Fold Enrichment	+/-	raw P value	FDR
establishment of meiotic sister chromatid cohesion	4	2	.01	> 100	+	9.93E-06	3.06E-03
meiotic sister chromatid cohesion	14	2	.02	> 100	+	1.49E-04	3.14E-02
establishment of sister chromatid cohesion	11	2	.01	> 100	+	9.05E-05	2.07E-02
endodermal cell fate specification	6	2	.01	> 100	+	2.48E-05	6.69E-03
endodermal cell fate commitment	13	2	.02	> 100	+	1.28E-04	2.77E-02
cell differentiation	3638	17	1977-04-01	1956-03-01	+	2.14E-07	7.91E-05
cellular developmental process	3641	17	1978-04-01	1956-03-01	+	2.17E-07	7.82E-05
developmental process	5711	19	1949-07-01	1954-02-01	+	5.04E-06	1.62E-03
tissue development	1748	10	2029-02-01	1936-04-01	+	4.17E-05	1.03E-02
cell fate commitment	255	7	.33	20.92	+	2.97E-08	1.18E-05
cell fate specification	88	5	.12	43.31	+	9.55E-08	3.61E-05
establishment of mitotic sister chromatid cohesion	7	2	.01	> 100	+	3.47E-05	9.04E-03
interleukin-9-mediated signaling pathway	7	2	.01	> 100	+	3.47E-05	8.88E-03
regulation of cellular process	11103	25	14.57	1972-01-01	+	2.02E-05	5.67E-03
regulation of biological process	11711	26	15.36	1969-01-01	+	6.18E-06	1.95E-03
biological regulation	12149	26	15.94	1963-01-01	+	1.58E-05	4.50E-03
cellular response to interleukin-9	7	2	.01	> 100	+	3.47E-05	8.74E-03
response to interleukin-9	8	2	.01	> 100	+	4.62E-05	1.13E-02
negative regulation of cell fate commitment	10	2	.01	> 100	+	7.41E-05	1.75E-02
regulation of cell fate commitment	41	3	.05	55.77	+	2.08E-05	5.71E-03
regulation of developmental process	2409	11	2016-03-01	1948-03-01	+	1.20E-04	2.63E-02
negative regulation of cell differentiation	647	7	.85	2025-08-01	+	1.51E-05	4.38E-03
regulation of cell differentiation	1534	10	2024-01-02	1997-04-01	+	1.34E-05	3.96E-03
negative regulation of developmental process	896	8	2018-01-01	1981-06-01	+	1.33E-05	4.01E-03
negative regulation of biological process	5171	21	1978-06-01	2024-10-03	+	1.41E-08	5.77E-06
negative regulation of cellular process	4749	21	2023-06-01	1937-03-01	+	2.74E-09	1.15E-06
T-helper cell lineage commitment	14	2	.02	> 100	+	1.49E-04	3.18E-02
CD4-positive, alpha-beta T cell lineage commitment	17	2	.02	89.67	+	2.23E-04	4.26E-02
mononuclear cell differentiation	362	5	.47	1953-10-01	+	9.61E-05	2.14E-02
leukocyte differentiation	424	5	.56	1999-08-01	+	2.01E-04	3.95E-02
epithelial cell fate commitment	15	2	.02	> 100	+	1.72E-04	3.52E-02
cardiac left ventricle morphogenesis	16	2	.02	95.28	+	1.97E-04	3.91E-02
animal organ morphogenesis	977	7	2028-01-01	1946-05-01	+	2.05E-04	3.97E-02
somatic stem cell population maintenance	56	4	.07	54.44	+	8.23E-07	2.71E-04
stem cell population maintenance	116	5	.15	32.85	+	3.81E-07	1.34E-04
maintenance of cell number	120	5	.16	31.76	+	4.52E-07	1.52E-04
intracellular receptor signaling pathway	185	4	.24	16.48	+	9.44E-05	2.13E-02
negative regulation of transcription by RNA polymerase II	920	18	2021-01-01	14.91	+	1.39E-18	1.05E-14
negative regulation of DNA-templated transcription	1259	18	1965-01-01	1990-10-01	+	3.54E-16	4.87E-13
regulation of DNA-templated transcription	3383	25	1944-04-01	1963-05-01	+	5.77E-18	2.18E-14
regulation of RNA biosynthetic process	3402	25	1946-04-01	1960-05-01	+	6.62E-18	2.00E-14
regulation of macromolecule biosynthetic process	4989	25	1955-06-01	1982-03-01	+	8.13E-14	5.12E-11
regulation of macromolecule metabolic process	5998	26	1987-07-01	1930-03-01	+	2.24E-13	1.21E-10
regulation of metabolic process	6519	26	1955-08-01	2024-04-03	+	1.90E-12	8.97E-10
regulation of cellular biosynthetic process	5078	25	1966-06-01	1975-03-01	+	1.25E-13	7.29E-11
regulation of cellular metabolic process	5837	25	1966-07-01	2026-03-01	+	3.74E-12	1.66E-09
regulation of biosynthetic process	5150	25	1976-06-01	1970-03-01	+	1.77E-13	9.90E-11
regulation of RNA metabolic process	3657	25	1980-04-01	2021-05-01	+	3.95E-17	8.52E-14
regulation of nucleobase-containing compound metabolic process	3961	26	2020-05-01	5.00	+	5.10E-18	2.57E-14
regulation of primary metabolic process	5544	26	2027-07-01	1957-03-01	+	2.97E-14	2.04E-11
regulation of gene expression	4865	25	1938-06-01	1992-03-01	+	4.39E-14	2.89E-11
negative regulation of RNA biosynthetic process	1274	18	1967-01-01	1977-10-01	+	4.36E-16	5.50E-13
negative regulation of RNA metabolic process	1375	18	1980-01-01	1998-09-01	+	1.66E-15	1.93E-12
negative regulation of macromolecule metabolic process	2602	20	1941-03-01	1986-05-01	+	3.72E-13	1.94E-10
negative regulation of metabolic process	2815	20	1969-03-01	1942-05-01	+	1.67E-12	8.14E-10
negative regulation of nucleobase-containing compound metabolic process	1501	18	1997-01-01	2014-09-01	+	7.69E-15	6.46E-12
negative regulation of macromolecule biosynthetic process	2055	20	1970-02-01	1942-07-01	+	3.97E-15	4.00E-12
negative regulation of cellular biosynthetic process	2097	20	1975-02-01	2027-07-01	+	5.87E-15	5.55E-12
negative regulation of biosynthetic process	2121	20	1978-02-01	2019-07-01	+	7.32E-15	6.51E-12
negative regulation of cellular metabolic process	2425	20	2018-03-01	2029-06-01	+	9.66E-14	5.84E-11
regulation of transcription by RNA polymerase II	2584	25	1939-03-01	1937-07-01	+	7.27E-21	1.10E-16
positive regulation of transcription by RNA polymerase II	1245	19	1963-01-01	1963-11-01	+	8.71E-18	2.20E-14
positive regulation of DNA-templated transcription	1678	20	2020-02-01	2024-08-09	+	7.71E-17	1.46E-13
positive regulation of RNA biosynthetic process	1681	20	2021-02-01	2024-07-09	+	7.99E-17	1.34E-13
positive regulation of RNA metabolic process	1806	20	1937-02-01	1944-08-01	+	3.23E-16	4.89E-13
positive regulation of nucleobase-containing compound metabolic process	2009	20	1964-02-01	1959-07-01	+	2.56E-15	2.76E-12
positive regulation of metabolic process	3677	21	1982-04-01	1935-04-01	+	1.82E-11	7.86E-09
positive regulation of biological process	6177	21	2024-10-08	1959-02-01	+	4.07E-07	1.40E-04
positive regulation of macromolecule metabolic process	3364	21	1941-04-01	1976-04-01	+	3.10E-12	1.42E-09
positive regulation of macromolecule biosynthetic process	2568	21	1937-03-01	2023-06-01	+	1.35E-14	1.08E-11
positive regulation of cellular biosynthetic process	2625	21	1944-03-01	2024-10-06	+	2.11E-14	1.60E-11
positive regulation of biosynthetic process	2668	21	1950-03-01	6.00	+	2.93E-14	2.11E-11
positive regulation of cellular metabolic process	3124	21	2024-10-04	2024-12-05	+	7.05E-13	3.55E-10
positive regulation of cellular process	5601	21	1935-07-01	1986-02-01	+	6.47E-08	2.51E-05
regulation of epithelial cell proliferation	357	5	.47	1968-10-01	+	9.01E-05	2.09E-02
regulation of cell population proliferation	1665	9	2018-02-01	2024-12-04	+	1.78E-04	3.59E-02
DNA-templated transcription	546	6	.72	1938-08-01	+	6.25E-05	1.50E-02
positive regulation of cell population proliferation	942	7	2024-01-01	1966-05-01	+	1.63E-04	3.38E-02
positive regulation of developmental process	1323	9	1974-01-01	2019-05-01	+	2.97E-05	7.87E-03
	Homo sapiens (REF)	upload_1 ( Hierarchy NEW! )
GO biological process complete	#	#	expected	Fold Enrichment	+/-	raw P value	FDR
regulation of transcription by RNA polymerase II	2584	7	.88	1996-07-01	+	4.88E-07	7.39E-03
regulation of DNA-templated transcription	3383	7	2015-01-01	2024-08-06	+	3.23E-06	2.44E-02
regulation of RNA biosynthetic process	3402	7	2016-01-01	2024-05-06	+	3.36E-06	1.69E-02
regulation of RNA metabolic process	3657	7	2024-01-01	1963-05-01	+	5.57E-06	2.10E-02
regulation of nucleobase-containing compound metabolic process	3961	7	1935-01-01	2020-05-01	+	9.74E-06	2.95E-02

## Sheet: BEX3
chr	pos	snpid	trans_factor	motif	pval_snp_impact	log_lik_ref	log_lik_ratio	Gain/Loss	log_enhance_odds	log_reduce_odds	log_lik_snp	snp_strand	ref_strand	pval_ref	pval_snp	pval_cond_ref	pval_cond_snp	pval_diff	refAllele	snpAllele
ch23	103376961	rs373978582	HSF2	HSF2_1	0.00000352	-10.67598	-2.54945	Gain	22.76349	-2.48491	-8.12653	-	+	0.05523008	0.00001016	0.00591	0.0	0.24154	G	A
ch23	103376961	rs373978582	ZBTB33	ZBTB33_disc3	0.00182781	-71.40341	-23.02585	Gain	23.02585	-23.02585	-48.37756	-	-	0.10282534	0.0060014	0.02826	0.00254	0.05669	G	A
ch23	103376961	rs373978582	TP63	TP63_1	0.00396067	-57.02823	-20.52373	Gain	20.52373	-20.52373	-36.50451	-	-	0.08668434	0.0064224	0.05814	0.00019	0.09276	G	A
ch23	103376961	rs373978582	PAX5	PAX5_3	0.00617053	-45.49515	-21.23409	Gain	21.23409	-21.23409	-24.26105	+	+	0.46010196	0.0303546	0.4601	0.00181	0.0273	G	A
ch23	103376961	rs373978582	MYC	MYC_disc8	0.0078544	-13.90591	-6.64949	Gain	20.49569	22.98981	-7.25642	-	-	0.56947258	0.01230732	0.24789	0.00223	0.14497	G	A
ch23	103376961	rs373978582	JDP2	JDP2_2	0.01205053	-37.07359	-22.06537	Gain	23.01521	-5.67726	-15.00822	+	-	1.0	0.04786755	1.0	0.01576	0.00761	G	A
ch23	103376961	rs373978582	HSF1	HSF1_3	0.01252643	-64.49378	-22.57387	Gain	22.57387	-22.57387	-41.91991	-	-	0.13968263	0.01316014	0.09543	0.00276	0.08027	G	A
ch23	103376961	rs373978582	Bach1::Mafk	MA0591.1	0.01312709	-23.71522	-4.70048	Gain	4.70048	-4.70048	-19.01474	-	-	0.24088421	0.03298936	0.15647	0.01439	0.05507	G	A
ch23	103376961	rs373978582	AP1	AP1_disc5	0.01376805	-48.90005	-23.02585	Gain	23.02585	-23.02585	-25.8742	-	-	0.16260731	0.01156079	0.09041	0.00557	0.05572	G	A
ch23	103376961	rs373978582	HSF1	HSF1_5	0.01777416	-29.05723	-6.58985	Gain	6.58985	-6.58985	-22.46738	-	-	0.34856637	0.0430533	0.34857	0.00519	0.05184	G	A
ch23	103376961	rs373978582	AP1	AP1_disc3	0.02880551	-71.97628	-23.02585	Gain	23.02585	-23.02585	-48.95043	-	-	0.19490722	0.03090951	0.14178	0.0141	0.13818	G	A
ch23	103376961	rs373978582	MEF2	MEF2_disc3	0.03559363	-50.1732	-23.02585	Gain	23.02585	-23.02585	-27.14735	-	-	0.13262763	0.0184585	0.06863	0.01272	0.09542	G	A
ch23	103376961	rs373978582	JDP2	JDP2_4	0.03964312	-21.96819	-6.70595	Gain	6.70595	-6.70595	-15.26224	+	+	0.30978582	0.04812333	0.21917	0.01587	0.1171	G	A
ch23	103376961	rs373978582	ATF3	ATF3_disc2	0.04078842	-29.93692	-2.73127	Gain	17.80542	-0.18231	-27.20565	+	+	0.06948736	0.01463907	0.00789	0.00111	0.16656	G	A
ch23	103376961	rs373978582	CHD2	CHD2_disc3	0.0	-9.28571	4.40005	Loss	-1.39268	22.5293	-13.68576	-	+	0.0	0.08193745	0.0	0.02274	0.32452	G	A
ch23	103376961	rs373978582	SIN3A	SIN3A_disc5	0.0	-7.64157	22.63779	Loss	-22.63779	22.63779	-30.27936	+	+	0.00000124	0.11855217	0.0	0.10188	0.01969	G	A
ch23	103376961	rs373978582	SPZ1	SPZ1_1	0.0	-14.48439	4.19955	Loss	-0.55962	22.84353	-18.68394	+	+	0.0	0.15395685	0.0	0.04081	0.18077	G	A
ch23	103376961	rs373978582	TFAP2	TFAP2_1	0.0	-8.38138	23.02585	Loss	-23.02585	23.02585	-31.40723	-	-	0.0	0.25924274	0.0	0.23965	0.00475	G	A
ch23	103376961	rs373978582	MYC	MYC_disc10	0.0	-7.84389	22.86012	Loss	-22.86012	22.86012	-30.70401	+	+	0.0	0.34988648	0.0	0.24922	0.0076	G	A
ch23	103376961	rs373978582	SP4	SP4_2	0.00035663	-21.28561	13.1496	Loss	0.98107	21.63102	-34.43521	-	-	0.00187553	0.11297495	0.00023	0.04742	0.04833	G	A
ch23	103376961	rs373978582	KLF16	KLF16_1	0.00093679	-10.60202	6.91642	Loss	-0.80163	21.75497	-17.51844	-	-	0.00753693	0.20025182	0.00333	0.04953	0.0399	G	A
ch23	103376961	rs373978582	TATA	TATA_disc3	0.00137464	-5.21683	23.02585	Loss	-23.02585	23.02585	-28.24268	-	-	0.0020029	0.10636196	0.00025	0.04483	0.03672	G	A
ch23	103376961	rs373978582	AP1	AP1_disc6	0.00140333	-14.84548	22.88275	Loss	-22.88275	22.88275	-37.72823	+	+	0.00248837	0.194969	0.00006	0.04544	0.03014	G	A
ch23	103376961	rs373978582	CACD	CACD_2	0.00166548	-6.86468	22.90069	Loss	-22.90069	22.90069	-29.76537	-	-	0.01148062	0.23910523	0.00218	0.23911	0.02583	G	A
ch23	103376961	rs373978582	REST	REST_disc9	0.00199806	-13.56801	2.16906	Loss	-2.16906	2.16906	-15.73707	+	+	0.00077033	0.05132292	0.00077	0.00708	0.36467	G	A
ch23	103376961	rs373978582	BDP1	BDP1_disc1	0.00202686	-53.77979	23.00387	Loss	-23.00387	23.00387	-76.78366	+	+	0.0209705	0.24266907	0.00566	0.10627	0.01585	G	A
ch23	103376961	rs373978582	CTCF	CTCF_disc8	0.00233219	-12.78985	23.02585	Loss	-23.02585	23.02585	-35.8157	+	+	0.00669111	0.19591182	0.00092	0.06128	0.00313	G	A
ch23	103376961	rs373978582	NFKB	NFKB_disc3	0.00256121	-11.73791	23.02585	Loss	-23.02585	23.02585	-34.76376	-	-	0.01454406	0.26131222	0.00293	0.22165	0.02762	G	A
ch23	103376961	rs373978582	EGR1	EGR1_1	0.00321339	-31.97138	22.16547	Loss	-22.16547	22.16547	-54.13685	+	+	0.00621024	0.09431175	0.00095	0.07113	0.05888	G	A
ch23	103376961	rs373978582	ZBTB7A	ZBTB7A_disc2	0.00328691	-6.25726	21.74956	Loss	-21.74956	21.74956	-28.00682	-	-	0.00208467	0.07377472	0.00081	0.06509	0.17392	G	A
ch23	103376961	rs373978582	REST	REST_disc5	0.00523242	-9.33474	6846-04-01	Loss	-0.56939	22.79191	-14.01934	+	+	0.00927668	0.14627173	0.0	0.03681	0.33723	G	A
ch23	103376961	rs373978582	SP1	SP1_1	0.00634308	-8.8017	20.35602	Loss	21.72657	22.57387	-29.15772	+	+	0.01580712	0.20938169	0.00241	0.08384	0.11489	G	A
ch23	103376961	rs373978582	TATA	TATA_disc8	0.00668691	-9.50089	3995-02-01	Loss	-0.31365	2.60515	-11.9004	-	-	0.01378323	0.17086655	0.00773	0.13091	0.14437	G	A
ch23	103376961	rs373978582	SP2	MA0516.1	0.0076305	-17.17347	5.67472	Loss	-0.032	7.42655	-22.84818	-	-	0.01491093	0.16776807	0.00743	0.07821	0.07593	G	A
ch23	103376961	rs373978582	ZIC4	ZIC4_1	0.0080181	-18.23889	5.60345	Loss	-5.60345	5.60345	-23.84235	-	-	0.03607202	0.35439859	0.00953	0.22099	0.02939	G	A
ch23	103376961	rs373978582	GCM1	GCM1_2	0.01000236	-13.26306	11.34905	Loss	1.04049	23.02546	-24.6121	+	+	0.04642968	0.86463823	0.02011	0.86464	0.01159	G	A
ch23	103376961	rs373978582	GCM2	GCM2_1	0.01024532	-11.65911	12.40875	Loss	0.53899	23.01605	-24.06785	-	+	0.048482	0.92911375	0.01065	0.88932	0.0171	G	A
ch23	103376961	rs373978582	ZIC3	ZIC3_4	0.01170576	-23.93602	8.48658	Loss	-8.48658	8.48658	-32.4226	-	-	0.04896668	0.40058802	0.02134	0.23087	0.02395	G	A
ch23	103376961	rs373978582	ZIC3	ZIC3_3	0.01349778	-22.41118	14.86139	Loss	-3.37222	23.02585	-37.27257	-	-	0.03625786	0.30334418	0.00342	0.09343	0.13675	G	A
ch23	103376961	rs373978582	PAX5	PAX5_disc4	0.01374542	-15.52306	20.74007	Loss	-20.74007	20.74007	-36.26313	+	+	0.02893001	0.37592522	0.00093	0.30495	0.1754	G	A
ch23	103376961	rs373978582	SP1	SP1_2	0.01450874	-12.87451	2.86984	Loss	-1.9459	22.93884	-15.74435	+	+	0.0088438	0.07611379	0.00119	0.01238	0.29017	G	A
ch23	103376961	rs373978582	GLIS2	GLIS2_1	0.01643794	-18.76166	5.24708	Loss	-5.24708	5.24708	-24.00874	-	-	0.04988868	0.43754744	0.02084	0.39268	0.01416	G	A
ch23	103376961	rs373978582	TFCP2	TFCP2_2	0.01671607	-25.36926	23.02585	Loss	-23.02585	23.02585	-48.39511	-	-	0.04856584	0.38009791	0.03731	0.37954	0.01095	G	A
ch23	103376961	rs373978582	TFAP2A	TFAP2A_10	0.01920098	-12.07211	5.02768	Loss	-0.62861	22.99041	-17.09978	-	-	0.02308523	0.11536147	0.00329	0.05051	0.33342	G	A
ch23	103376961	rs373978582	ATF3	ATF3_disc4	0.01987122	-8.79174	2.94241	Loss	0.09963	22.43425	-11.73415	-	+	0.00911574	0.07645332	0.00311	0.01955	0.5209	G	A
ch23	103376961	rs373978582	SP3	SP3_2	0.02447096	-10.68276	5796-02-01	Loss	-2.5796	5796-02-01	-13.26236	-	-	0.01320476	0.10286448	0.00689	0.06629	0.17941	G	A
ch23	103376961	rs373978582	SEF1	SEF1_1	0.03170064	-86.27069	23.02585	Loss	-23.02585	23.02585	-109.29654	+	+	0.0112204	0.05891982	0.00156	0.04856	0.06911	G	A
ch23	103376961	rs373978582	SIN3A	SIN3A_disc7	0.03224184	-14.10517	2.13299	Loss	-2.13299	2.13299	-16.23816	-	-	0.01568228	0.0812438	0.002	0.02626	0.34869	G	A
ch23	103376961	rs373978582	HINFP	HINFP_2	0.03233942	-16.46396	4.57491	Loss	-4.57491	4.57491	-21.03887	+	+	0.0317659	0.24102816	0.01645	0.06714	0.26228	G	A
ch23	103376961	rs373978582	ZNF219	ZNF219_1	0.0330296	-32.8413	17.85048	Loss	21.55255	23.02585	-50.69178	-	-	0.0211431	0.11173149	0.01133	0.08827	0.18634	G	A
ch23	103376961	rs373978582	E2F3	CHD2_disc3	0.0	-9.28571	4.40005	Loss	-1.39268	22.5293	-13.68576	-	+	0.0	0.08193745	0.0	0.02274	0.32452	G	A
ch23	103376961	rs373978582	KLF14	SIN3A_disc5	0.0	-7.64157	22.63779	Loss	-22.63779	22.63779	-30.27936	-	-	0.00000124	0.11855217	0.0	0.10188	0.01969	G	A
ch23	103376961	rs373978582	BACH1	SPZ1_1	0.0	-14.48439	4.19955	Loss	-0.55962	22.84353	-18.68394	+	+	0.0	0.15395685	0.0	0.04081	0.18077	G	A
ch23	103376961	rs373978582	ESR1	TFAP2_1	0.0	-8.38138	23.02585	Loss	-23.02585	23.02585	-31.40723	+	+	0.0	0.25924274	0.0	0.23965	0.00475	G	A
	BEX3
	Homo sapiens (REF)	upload_1 ( Hierarchy NEW! )
GO biological process complete	#	#	expected	Fold Enrichment	+/-	raw P value	FDR
regulation of somatic stem cell population maintenance	11	2	.01	> 100	+	1.17E-05	5.04E-03
positive regulation of apoptotic signaling pathway	135	3	.07	45.73	+	3.20E-05	1.24E-02
positive regulation of apoptotic process	510	4	.25	16.14	+	6.95E-05	2.56E-02
positive regulation of programmed cell death	527	4	.26	15.62	+	7.90E-05	2.84E-02
cellular response to metal ion	188	3	.09	32.84	+	8.59E-05	3.02E-02
MAPK cascade	218	3	.11	28.32	+	1.33E-04	4.58E-02
intracellular signal transduction	1694	7	.82	1950-08-01	+	2.43E-06	1.31E-03
negative regulation of transcription by RNA polymerase II	920	9	.45	20.13	+	6.59E-12	9.97E-08
negative regulation of DNA-templated transcription	1259	9	.61	14.71	+	1.10E-10	8.35E-07
regulation of DNA-templated transcription	3383	10	1964-01-01	2024-08-06	+	1.42E-08	1.96E-05
regulation of RNA biosynthetic process	3402	10	1965-01-01	2024-05-06	+	1.51E-08	1.90E-05
regulation of macromolecule biosynthetic process	4989	10	1942-02-01	2013-04-01	+	6.96E-07	4.58E-04
regulation of macromolecule metabolic process	5998	10	1991-02-01	1943-03-01	+	4.40E-06	2.08E-03
regulation of metabolic process	6519	10	2017-03-01	2016-03-01	+	1.01E-05	4.50E-03
regulation of cellular biosynthetic process	5078	10	1947-02-01	2024-05-04	+	8.31E-07	5.23E-04
regulation of cellular metabolic process	5837	10	1984-02-01	1953-03-01	+	3.35E-06	1.63E-03
regulation of biosynthetic process	5150	10	1950-02-01	4.00	+	9.57E-07	5.79E-04
regulation of RNA metabolic process	3657	10	1978-01-01	1963-05-01	+	3.11E-08	3.61E-05
regulation of nucleobase-containing compound metabolic process	3961	10	1992-01-01	2020-05-01	+	6.91E-08	6.97E-05
regulation of primary metabolic process	5544	10	1969-02-01	1971-03-01	+	2.00E-06	1.16E-03
regulation of gene expression	4865	10	1936-02-01	2023-04-01	+	5.41E-07	3.72E-04
negative regulation of RNA biosynthetic process	1274	9	.62	14.54	+	1.23E-10	6.19E-07
negative regulation of RNA metabolic process	1375	9	.67	13.47	+	2.43E-10	9.20E-07
negative regulation of macromolecule metabolic process	2602	9	2026-01-01	2024-12-07	+	7.23E-08	6.83E-05
negative regulation of metabolic process	2815	9	1937-01-01	1958-06-01	+	1.45E-07	1.10E-04
negative regulation of biological process	5171	9	1951-02-01	1958-03-01	+	3.07E-05	1.22E-02
negative regulation of nucleobase-containing compound metabolic process	1501	9	.73	1934-12-01	+	5.34E-10	1.61E-06
negative regulation of macromolecule biosynthetic process	2055	9	1.00	2024-01-09	+	8.85E-09	1.67E-05
negative regulation of cellular biosynthetic process	2097	9	2024-02-01	1983-08-01	+	1.06E-08	1.78E-05
negative regulation of biosynthetic process	2121	9	2024-03-01	1973-08-01	+	1.17E-08	1.77E-05
negative regulation of cellular metabolic process	2425	9	2018-01-01	1964-07-01	+	3.87E-08	4.17E-05
negative regulation of cellular process	4749	9	1931-02-01	1990-03-01	+	1.46E-05	6.14E-03
regulation of transcription by RNA polymerase II	2584	10	2026-01-01	1996-07-01	+	9.59E-10	2.42E-06
positive regulation of transcription by RNA polymerase II	1245	8	.60	13.22	+	7.08E-09	1.53E-05
positive regulation of DNA-templated transcription	1678	8	.82	1981-09-01	+	7.45E-08	6.63E-05
positive regulation of RNA biosynthetic process	1681	8	.82	1979-09-01	+	7.56E-08	6.35E-05
positive regulation of RNA metabolic process	1806	8	.88	2024-12-09	+	1.33E-07	1.06E-04
positive regulation of nucleobase-containing compound metabolic process	2009	8	.98	2020-08-01	+	3.06E-07	2.20E-04
positive regulation of metabolic process	3677	8	1979-01-01	1948-04-01	+	3.29E-05	1.24E-02
positive regulation of macromolecule metabolic process	3364	8	1963-01-01	1989-04-01	+	1.67E-05	6.81E-03
positive regulation of macromolecule biosynthetic process	2568	8	2025-01-01	1941-06-01	+	2.07E-06	1.16E-03
positive regulation of cellular biosynthetic process	2625	8	2028-01-01	2027-06-01	+	2.46E-06	1.28E-03
positive regulation of biosynthetic process	2668	8	1930-01-01	2017-06-01	+	2.79E-06	1.40E-03
positive regulation of cellular metabolic process	3124	8	1952-01-01	2027-05-01	+	9.43E-06	4.32E-03
	Homo sapiens (REF)	upload_1 ( Hierarchy NEW! )
GO biological process complete	#	#	expected	Fold Enrichment	+/-	raw P value	FDR
positive regulation of cell proliferation involved in kidney development	9	2	.02	> 100	+	1.00E-04	2.20E-02
positive regulation of cellular process	5601	23	1953-09-01	1941-02-01	+	2.21E-06	7.12E-04
positive regulation of biological process	6177	23	1951-10-01	2019-02-01	+	1.73E-05	4.52E-03
regulation of biological process	11711	33	19.92	1966-01-01	+	1.21E-06	3.97E-04
biological regulation	12149	33	20.66	1960-01-01	+	5.76E-06	1.67E-03
regulation of cellular process	11103	33	18.88	1975-01-01	+	3.66E-07	1.29E-04
regulation of cell population proliferation	1665	11	1983-02-01	1988-03-01	+	6.34E-05	1.52E-02
regulation of cell proliferation involved in kidney development	14	2	.02	84.00	+	2.52E-04	4.34E-02
negative regulation by host of viral transcription	14	2	.02	84.00	+	2.52E-04	4.29E-02
negative regulation of gene expression via chromosomal CpG island methylation	15	2	.03	78.40	+	2.91E-04	4.78E-02
negative regulation of macromolecule biosynthetic process	2055	19	1949-03-01	1944-05-01	+	7.56E-11	4.40E-08
regulation of macromolecule biosynthetic process	4989	31	1948-08-01	1965-03-01	+	1.40E-15	2.36E-12
regulation of macromolecule metabolic process	5998	31	2020-10-01	2024-04-03	+	3.33E-13	2.52E-10
regulation of metabolic process	6519	32	2024-09-11	1989-02-01	+	2.19E-13	1.95E-10
regulation of cellular biosynthetic process	5078	31	1964-08-01	1959-03-01	+	2.38E-15	3.60E-12
regulation of cellular metabolic process	5837	32	1993-09-01	2022-03-01	+	7.25E-15	9.13E-12
regulation of biosynthetic process	5150	31	1976-08-01	1954-03-01	+	3.62E-15	4.98E-12
negative regulation of cellular biosynthetic process	2097	19	1957-03-01	1933-05-01	+	1.07E-10	5.80E-08
negative regulation of biosynthetic process	2121	19	1961-03-01	2027-05-01	+	1.31E-10	6.83E-08
negative regulation of metabolic process	2815	19	1979-04-01	1997-03-01	+	1.63E-08	6.84E-06
negative regulation of biological process	5171	23	1979-08-01	1962-02-01	+	4.82E-07	1.66E-04
negative regulation of cellular metabolic process	2425	19	2024-12-04	1961-04-01	+	1.31E-09	6.21E-07
negative regulation of cellular process	4749	23	2024-08-08	1985-02-01	+	9.19E-08	3.65E-05
negative regulation of macromolecule metabolic process	2602	19	1943-04-01	2029-04-01	+	4.35E-09	1.99E-06
regulation of gene expression	4865	31	2027-08-01	1975-03-01	+	6.62E-16	1.43E-12
chromatin remodeling	637	8	2024-08-01	1938-07-01	+	9.06E-06	2.58E-03
chromatin organization	786	8	1934-01-01	1998-05-01	+	4.11E-05	1.00E-02
protein-DNA complex organization	878	9	1949-01-01	2024-03-06	+	1.17E-05	3.15E-03
positive regulation of miRNA transcription	56	3	.10	31.50	+	1.17E-04	2.47E-02
regulation of miRNA transcription	75	5	.13	39.20	+	1.67E-07	6.33E-05
regulation of DNA-templated transcription	3383	30	1975-05-01	2021-05-01	+	3.69E-19	2.79E-15
regulation of RNA biosynthetic process	3402	30	1979-05-01	2019-05-01	+	4.35E-19	2.19E-15
regulation of RNA metabolic process	3657	30	2022-06-01	1982-04-01	+	3.57E-18	1.35E-14
regulation of nucleobase-containing compound metabolic process	3961	30	1974-06-01	1945-04-01	+	3.62E-17	9.13E-14
regulation of primary metabolic process	5544	30	1943-09-01	2018-03-01	+	5.56E-13	4.01E-10
regulation of miRNA metabolic process	85	5	.14	34.59	+	3.14E-07	1.16E-04
positive regulation of miRNA metabolic process	62	3	.11	28.45	+	1.59E-04	3.17E-02
positive regulation of RNA metabolic process	1806	21	2024-07-03	1984-06-01	+	4.00E-14	4.04E-11
positive regulation of nucleobase-containing compound metabolic process	2009	21	1942-03-01	2015-06-01	+	3.28E-13	2.61E-10
positive regulation of metabolic process	3677	22	2025-06-01	1952-03-01	+	4.38E-09	1.95E-06
positive regulation of macromolecule metabolic process	3364	21	1972-05-01	1967-03-01	+	6.33E-09	2.73E-06
positive regulation of DNA-templated transcription	1678	21	1985-02-01	1936-07-01	+	9.27E-15	1.08E-11
positive regulation of RNA biosynthetic process	1681	21	1986-02-01	1935-07-01	+	9.61E-15	1.04E-11
positive regulation of macromolecule biosynthetic process	2568	21	1937-04-01	1981-04-01	+	3.89E-11	2.45E-08
positive regulation of cellular biosynthetic process	2625	21	1946-04-01	1970-04-01	+	5.92E-11	3.58E-08
positive regulation of biosynthetic process	2668	21	1954-04-01	1963-04-01	+	8.08E-11	4.52E-08
positive regulation of cellular metabolic process	3124	22	1931-05-01	2014-04-01	+	1.78E-10	8.99E-08
skeletal muscle cell differentiation	61	3	.10	28.92	+	1.52E-04	3.06E-02
cell differentiation	3638	18	2019-06-01	1991-02-01	+	5.69E-06	1.72E-03
cellular developmental process	3641	18	2019-06-01	1991-02-01	+	5.76E-06	1.71E-03
developmental process	5711	24	1971-09-01	1947-02-01	+	5.94E-07	2.00E-04
anatomical structure development	5208	24	1986-08-01	1971-02-01	+	9.12E-08	3.73E-05
muscle structure development	516	6	.88	1984-06-01	+	2.11E-04	3.94E-02
animal organ development	2843	18	1984-04-01	1972-03-01	+	1.37E-07	5.31E-05
G1/S transition of mitotic cell cycle	68	3	.12	25.94	+	2.09E-04	4.01E-02
cell cycle G1/S phase transition	70	3	.12	25.20	+	2.28E-04	4.11E-02
regulation of stem cell population maintenance	72	3	.12	24.50	+	2.48E-04	4.36E-02
cranial skeletal system development	73	3	.12	24.16	+	2.58E-04	4.34E-02
hematopoietic progenitor cell differentiation	100	4	.17	23.52	+	2.45E-05	6.17E-03
hemopoiesis	686	7	2017-01-01	6.00	+	1.32E-04	2.74E-02
DNA-templated transcription initiation	174	4	.30	13.52	+	2.11E-04	3.98E-02
DNA-templated transcription	546	11	.93	1985-11-01	+	9.72E-10	4.74E-07
RNA biosynthetic process	1367	11	1932-02-01	1973-04-01	+	1.01E-05	2.82E-03
nucleic acid biosynthetic process	1455	11	1947-02-01	1945-04-01	+	1.82E-05	4.66E-03
nucleobase-containing compound biosynthetic process	1744	11	1997-02-01	1971-03-01	+	9.66E-05	2.15E-02
nucleobase-containing compound metabolic process	2697	14	1959-04-01	2024-05-03	+	6.62E-05	1.56E-02
nucleic acid metabolic process	2140	14	1964-03-01	1985-03-01	+	4.63E-06	1.43E-03
RNA metabolic process	1519	11	1958-02-01	2026-04-01	+	2.72E-05	6.74E-03
stem cell differentiation	182	4	.31	1992-12-01	+	2.50E-04	4.35E-02
negative regulation of transcription by RNA polymerase II	920	18	1956-01-01	1950-11-01	+	9.56E-16	1.81E-12
negative regulation of DNA-templated transcription	1259	18	2014-02-01	1941-08-01	+	2.14E-13	2.03E-10
negative regulation of RNA biosynthetic process	1274	18	2017-02-01	1931-08-01	+	2.62E-13	2.20E-10
negative regulation of RNA metabolic process	1375	18	1934-02-01	1970-07-01	+	9.61E-13	6.61E-10
negative regulation of nucleobase-containing compound metabolic process	1501	18	1955-02-01	2024-05-07	+	4.23E-12	2.78E-09
regulation of transcription by RNA polymerase II	2584	29	1939-04-01	1960-06-01	+	4.82E-21	7.29E-17
transcription by RNA polymerase II	411	8	.70	1945-11-01	+	3.47E-07	1.25E-04
positive regulation of transcription by RNA polymerase II	1245	21	2024-12-02	1992-09-01	+	2.27E-17	6.88E-14
cellular response to organic cyclic compound	459	6	.78	1969-07-01	+	1.12E-04	2.38E-02
chordate embryonic development	650	8	2024-11-01	2024-07-01	+	1.05E-05	2.88E-03
embryo development ending in birth or egg hatching	671	8	2014-01-01	2024-01-07	+	1.32E-05	3.51E-03
embryo development	1043	8	1977-01-01	1951-04-01	+	2.93E-04	4.77E-02
multicellular organism development	3945	19	1971-06-01	1983-02-01	+	3.79E-06	1.19E-03
positive regulation of apoptotic process	510	6	.87	1992-06-01	+	1.98E-04	3.84E-02
positive regulation of programmed cell death	527	6	.90	1969-06-01	+	2.36E-04	4.21E-02
regulation of programmed cell death	1501	10	1955-02-01	1992-03-01	+	1.40E-04	2.86E-02
regulation of apoptotic process	1459	10	1948-02-01	2024-03-04	+	1.11E-04	2.39E-02
animal organ morphogenesis	977	8	1966-01-01	1981-04-01	+	1.88E-04	3.69E-02
central nervous system development	1000	8	1970-01-01	1970-04-01	+	2.20E-04	4.06E-02
system development	3527	16	6.00	1967-02-01	+	8.02E-05	1.81E-02
negative regulation of signal transduction	1309	9	2023-02-01	2024-04-04	+	2.59E-04	4.30E-02
negative regulation of cell communication	1400	10	1938-02-01	2020-04-01	+	7.83E-05	1.82E-02
negative regulation of signaling	1401	10	1938-02-01	2020-04-01	+	7.88E-05	1.81E-02
cellular response to stress	1589	10	1970-02-01	1970-03-01	+	2.24E-04	4.08E-02

## Sheet: SERF2
chr	pos	snpid	trans_factor	motif	pval_snp_impact	log_lik_ref	log_lik_ratio	Gain/Loss	log_enhance_odds	log_reduce_odds	log_lik_snp	snp_strand	ref_strand	pval_ref	pval_snp	pval_cond_ref	pval_cond_snp	pval_diff	refAllele	snpAllele
ch15	43792507	rs4644832	RHOXF1	RHOXF1_7	0.00490614	-31.03145	-22.27622	gain	22.27622	-22.27622	-8.75523	+	+	0.57854625	0.03773137	0.54236	0.00546	0.01581	G	A
ch15	43792507	rs4644832	TATA	TATA_disc4	0.00567779	-32.85495	-19.31227	gain	19.31227	-19.31227	-13.54268	-	-	0.09189311	0.00831267	0.03094	0.00245	0.33295	G	A
ch15	43792507	rs4644832	MZF1	MZF1_2	0.00638077	-35.05694	-20.99568	gain	21.35187	0.69315	-14.06126	-	-	0.74961308	0.03488267	0.74631	0.00615	0.0255	G	A
ch15	43792507	rs4644832	FOXC1	FOXC1_2	0.00742569	-29.28789	-23.02585	gain	23.02585	-23.02585	-6.26204	+	+	0.38771559	0.01276599	0.35888	0.00165	0.0443	G	A
ch15	43792507	rs4644832	RREB1	RREB1_1	0.0137384	-76.75817	-21.72657	gain	21.72657	-21.72657	-55.03161	+	+	0.11433824	0.02781757	0.06348	0.01248	0.13016	G	A
ch15	43792507	rs4644832	HDAC2	HDAC2_disc3	0.0163693	-76.9031	-22.88609	gain	22.88609	-22.88609	-54.01701	+	+	0.31730135	0.03894726	0.08273	0.01172	0.03103	G	A
ch15	43792507	rs4644832	RFX1	RFX1_2	0.01664309	-42.12528	-19.56012	gain	19.56012	-19.56012	-22.56517	-	-	0.25739545	0.02439052	0.14345	0.00174	0.06481	G	A
ch15	43792507	rs4644832	PAX9	PAX9_1	0.01860054	-56.55177	-16.70254	gain	16.70254	-16.70254	-39.84923	+	+	0.27858482	0.02423322	0.13649	0.0215	0.09948	G	A
ch15	43792507	rs4644832	SETDB1	SETDB1_disc2	0.02057943	-20.81238	-7.6712	gain	20.26901	0.61904	-13.14119	+	-	0.38796109	0.02980792	0.21858	0.00402	0.24811	G	A
ch15	43792507	rs4644832	SPZ1	SPZ1_1	0.02268115	-18.27823	-1.7346	gain	7346-01-01	-1.7346	-16.54363	-	-	0.19082406	0.03984663	0.04385	0.00334	0.33886	G	A
ch15	43792507	rs4644832	FOXC1	MA0032.1	0.02363321	-9.70528	-2.83321	gain	2.83321	-2.83321	-6.87206	+	+	0.38582994	0.0233609	0.38583	0.01529	0.02694	G	A
ch15	43792507	rs4644832	EWSR1::FLI1	EWSR1::FLI1_1	0.02737502	-100.50965	-18.37191	gain	18.37191	-18.37191	-82.13774	-	-	0.17691187	0.04949244	0.15461	0.01687	0.17447	G	A
ch15	43792507	rs4644832	ZNF784	ZNF784_1	0.03059743	-18.67023	-6.10924	gain	6.10924	-6.10924	-12.56099	+	+	0.06652318	0.00913512	0.01413	0.00124	0.303	G	A
ch15	43792507	rs4644832	NR3C1	NR3C1_disc6	0.0	-12.77358	22.55538	loss	-22.55538	22.55538	-35.32897	-	-	0.0	0.16897691	0.0	0.09378	0.01799	G	A
ch15	43792507	rs4644832	YY1	YY1_disc4	0.0	-13.80945	22.48372	loss	-22.48372	22.48372	-36.29318	-	-	0.0	0.19587051	0.0	0.14048	0.01333	G	A
ch15	43792507	rs4644832	YY1	YY1_disc5	0.0	-11.04306	21.99846	loss	-21.99846	21.99846	-33.04152	-	-	0.0	0.29394666	0.0	0.24679	0.06248	G	A
ch15	43792507	rs4644832	ESRRA	ESRRA_disc4	0.00000358	-13.73771	3.20676	loss	-0.60041	22.43067	-16.94447	+	-	0.0	0.1130992	0.0	0.1131	0.29454	G	A
ch15	43792507	rs4644832	REST	REST_disc8	0.00005764	-12.99554	4.64238	loss	-0.41774	22.9395	-17.63792	+	+	0.00004005	0.09533197	0.0	0.01182	0.35059	G	A
ch15	43792507	rs4644832	RUNX	RUNX_1	0.0001548	-13.70564	23.02585	loss	-23.02585	23.02585	-36.73149	+	+	0.00211876	0.11126809	0.00014	0.04869	0.00384	G	A
ch15	43792507	rs4644832	RUNX1	MA0002.2	0.00024915	-7.72165	3124-07-01	loss	1.05004	7.59488	-15.03405	-	+	0.00218932	0.2866228	0.00074	0.17214	0.00478	G	A
ch15	43792507	rs4644832	RUNX1	RUNX1_9	0.00032647	-7.71318	7.45223	loss	1.05144	23.01933	-15.16541	-	+	0.00148605	0.32010268	0.0	0.08756	0.01524	G	A
ch15	43792507	rs4644832	RUNX2	RUNX2_1	0.00091884	-3.54541	23.02585	loss	-23.02585	23.02585	-26.57126	+	+	0.00893227	0.602712	0.0018	0.5572	0.00682	G	A
ch15	43792507	rs4644832	RUNX3	RUNX3_3	0.00102229	-22.43086	5.74171	loss	-5.74171	5.74171	-28.17257	-	-	0.00748876	0.18238557	0.0005	0.16094	0.01924	G	A
ch15	43792507	rs4644832	RUNX2	RUNX2_5	0.00190497	-22.87072	5.78822	loss	1.50354	6.29609	-28.65894	+	-	0.00966419	0.23753719	0.00153	0.12565	0.01597	G	A
ch15	43792507	rs4644832	BCL	BCL_disc9	0.00237269	-14.90021	1.37432	loss	-1.37432	1.37432	-16.27453	-	-	0.00180164	0.05596174	0.0	0.00488	0.47787	G	A
ch15	43792507	rs4644832	SP2	SP2_disc1	0.0027405	-13.1573	23.02585	loss	-23.02585	23.02585	-36.18315	+	+	0.01955461	0.33324216	0.002	0.25476	0.01204	G	A
ch15	43792507	rs4644832	ZBED1	ZBED1_1	0.00412234	-25.12457	15.70862	loss	-15.70862	15.70862	-40.83319	-	-	0.02520773	0.7308718	0.009	0.70213	0.0126	G	A
ch15	43792507	rs4644832	REST	REST_disc4	0.0042304	-14.55415	8.01557	loss	-2.68021	23.02585	-22.56972	-	+	0.02303842	0.37183017	0.00258	0.37183	0.17554	G	A
ch15	43792507	rs4644832	REST	REST_disc9	0.00473153	-15.47933	1.39658	loss	0.19018	21.98911	-16.87592	+	-	0.00439176	0.08953404	0.00439	0.01052	0.55971	G	A
ch15	43792507	rs4644832	TFAP2A	TFAP2A_4	0.00502347	-8.35596	23.02585	loss	-23.02585	23.02585	-31.38181	-	-	0.03430289	0.4568196	0.00402	0.42961	0.03523	G	A
ch15	43792507	rs4644832	TFAP2A	TFAP2A_1	0.00502347	-8.35596	23.02585	loss	-23.02585	23.02585	-31.38181	-	-	0.03430289	0.4568196	0.00402	0.42961	0.03523	G	A
ch15	43792507	rs4644832	CTCF	CTCF_disc4	0.00590795	-16.57681	20.51914	loss	0.13353	22.98881	-37.09595	-	+	0.02069487	0.47730799	0.00151	0.47731	0.07572	G	A
ch15	43792507	rs4644832	GLI2	GLI2_2	0.00593369	-12.31056	4977-04-01	loss	-4.4977	4977-04-01	-16.80826	+	+	0.00667277	0.1152516	0.0014	0.04749	0.10244	G	A
ch15	43792507	rs4644832	RUNX1	RUNX1_7	0.00689648	-23.02585	23.02585	loss	-23.02585	23.02585	-46.0517	+	+	0.00895865	0.1505496	0.00162	0.13942	0.0874	G	A
ch15	43792507	rs4644832	RUNX	RUNX_2	0.0073929	-32.12114	23.02585	loss	-23.02585	23.02585	-55.14699	-	-	0.0396506	0.51124969	0.01247	0.51125	0.01457	G	A
ch15	43792507	rs4644832	PLAG1	PLAG1_1	0.00942543	-54.90198	21.93729	loss	-2.0149	22.90807	-76.83927	-	+	0.03381247	0.22565982	0.01638	0.17813	0.18052	G	A
ch15	43792507	rs4644832	BCL	BCL_disc10	0.00949006	-10.64139	22.09534	loss	-22.09534	22.09534	-32.73673	-	-	0.0470229	0.39760648	0.00664	0.37247	0.07621	G	A
ch15	43792507	rs4644832	NFE2	NFE2_disc4	0.01007214	-10.3912	21.79876	loss	-21.79876	21.79876	-32.18996	-	-	0.02814835	0.22402335	0.00458	0.18345	0.30539	G	A
ch15	43792507	rs4644832	TBX2	TBX2_1	0.01107656	-21.29412	5.1561	loss	-2.49245	6.28532	-26.45022	-	-	0.00571696	0.05115597	0.00045	0.01249	0.07751	G	A
ch15	43792507	rs4644832	HIF1A::ARNT	HIF1A::ARNT_1	0.01192084	-12.76691	23.02585	loss	-23.02585	23.02585	-35.79276	+	+	0.03249777	0.55366853	0.00588	0.54783	0.0262	G	A
ch15	43792507	rs4644832	E2F4	E2F4_3	0.01485888	-55.79676	21.97307	loss	0.0	23.02585	-77.76984	-	-	0.03906316	0.20684872	0.01	0.16231	0.13494	G	A
ch15	43792507	rs4644832	RUNX2	RUNX2_3	0.02251739	-3.95285	23.02585	loss	-23.02585	23.02585	-26.9787	-	-	0.00228923	0.05879491	0.00029	0.02612	0.03264	G	A
ch15	43792507	rs4644832	ESRRA	ESRRA_disc3	0.02317067	-7.79836	2.19722	loss	-2.19722	2.19722	-9.99558	-	-	0.00853956	0.06207164	0.00369	0.02465	0.23538	G	A
ch15	43792507	rs4644832	ESR1	MA0112.2	0.02564276	-21.73473	2.35009	loss	-2.35009	2.35009	-24.08482	+	+	0.0120236	0.05485607	0.00319	0.02185	0.13462	G	A
ch15	43792507	rs4644832	TBX5	TBX5_5	0.02606196	-30.38878	4.62296	loss	0.79669	7.27391	-35.01174	-	-	0.03623819	0.18492838	0.00982	0.11866	0.09718	G	A
ch15	43792507	rs4644832	POU2F2	POU2F2_disc2	0.02683364	-12.54781	2.27414	loss	-1.37003	21.68991	-14.82196	+	-	0.01593685	0.07829531	0.00161	0.01377	0.40751	G	A
ch15	43792507	rs4644832	E2F4	E2F4_4	0.02743719	-45.75229	23.02076	loss	-23.02076	23.02076	-68.77305	+	+	0.01549261	0.13497614	0.00546	0.09953	0.07007	G	A
ch15	43792507	rs4644832	BCL	BCL_disc3	0.0283042	-33.50668	22.19359	loss	-3.51155	23.02585	-55.70027	-	+	0.03267772	0.28562491	0.00787	0.1903	0.11596	G	A
ch15	43792507	rs4644832	SIN3A	SIN3A_disc7	0.0288105	-14.08949	2.13299	loss	-2.13299	2.13299	-16.22248	-	-	0.01540076	0.07996526	0.00233	0.01589	0.38037	G	A
ch15	43792507	rs4644832	ESR1	ESR1_3	0.03061929	-21.76218	2.37491	loss	-2.37491	2.37491	-24.13709	+	+	0.0116321	0.053685	0.00238	0.02133	0.16341	G	A
ch15	43792507	rs4644832	RUNX3	NR3C1_disc6	0.0	-12.77358	22.55538	loss	-22.55538	22.55538	-35.32897	+	-	0.0	0.16897691	0.0	0.09378	0.01799	G	A
ch15	43792507	rs4644832	TBX4	YY1_disc4	0.0	-13.80945	22.48372	loss	-22.48372	22.48372	-36.29318	-	-	0.0	0.19587051	0.0	0.14048	0.01333	G	A
ch15	43792507	rs4644832	ZIC1	YY1_disc5	0.0	-11.04306	21.99846	loss	-21.99846	21.99846	-33.04152	-	-	0.0	0.29394666	0.0	0.24679	0.06248	G	A
ch15	43792507	rs4644832	ELF1	ESRRA_disc4	0.00000358	-13.73771	3.20676	loss	-0.60041	22.43067	-16.94447	+	+	0.0	0.1130992	0.0	0.1131	0.29454	G	A
ch15	43792507	rs4644832	TATA	REST_disc8	0.00005764	-12.99554	4.64238	loss	-0.41774	22.9395	-17.63792	+	-	0.00004005	0.09533197	0.0	0.01182	0.35059	G	A
ch15	43792507	rs4644832	ZSCAN16	RUNX_1	0.0001548	-13.70564	23.02585	loss	-23.02585	23.02585	-36.73149	-	-	0.00211876	0.11126809	0.00014	0.04869	0.00384	G	A
ch15	43792507	rs4644832	MGA	MA0002.2	0.00024915	-7.72165	3124-07-01	loss	1.05004	7.59488	-15.03405	-	-	0.00218932	0.2866228	0.00074	0.17214	0.00478	G	A
ch15	43792507	rs4644832	SMAD	RUNX1_9	0.00032647	-7.71318	7.45223	loss	1.05144	23.01933	-15.16541	+	+	0.00148605	0.32010268	0.0	0.08756	0.01524	G	A
ch15	43792507	rs4644832	RREB1	RUNX2_1	0.00091884	-3.54541	23.02585	loss	-23.02585	23.02585	-26.57126	+	-	0.00893227	0.602712	0.0018	0.5572	0.00682	G	A
snpAllele
A
	Homo sapiens (REF)	upload_1 ( Hierarchy NEW! )
GO biological process complete	#	#	expected	Fold Enrichment	+/-	raw P value	FDR
odontogenesis	122	3	.06	50.61	+	2.37E-05	2.10E-02
positive regulation of transcription by RNA polymerase II	1245	6	.60	1992-09-01	+	8.24E-06	9.58E-03
positive regulation of DNA-templated transcription	1678	6	.82	1936-07-01	+	4.59E-05	3.47E-02
regulation of DNA-templated transcription	3383	9	1964-01-01	1948-05-01	+	7.40E-07	1.87E-03
regulation of RNA biosynthetic process	3402	10	1965-01-01	2024-05-06	+	1.51E-08	2.28E-04
regulation of macromolecule biosynthetic process	4989	10	1942-02-01	2013-04-01	+	6.96E-07	2.11E-03
regulation of macromolecule metabolic process	5998	10	1991-02-01	1943-03-01	+	4.40E-06	5.54E-03
regulation of metabolic process	6519	10	2017-03-01	2016-03-01	+	1.01E-05	1.02E-02
regulation of cellular biosynthetic process	5078	10	1947-02-01	2024-05-04	+	8.31E-07	1.79E-03
regulation of cellular metabolic process	5837	10	1984-02-01	1953-03-01	+	3.35E-06	4.60E-03
regulation of biosynthetic process	5150	10	1950-02-01	4.00	+	9.57E-07	1.81E-03
regulation of RNA metabolic process	3657	10	1978-01-01	1963-05-01	+	3.11E-08	2.35E-04
regulation of nucleobase-containing compound metabolic process	3961	10	1992-01-01	2020-05-01	+	6.91E-08	3.48E-04
regulation of primary metabolic process	5544	10	1969-02-01	1971-03-01	+	2.00E-06	3.36E-03
regulation of gene expression	4865	10	1936-02-01	2023-04-01	+	5.41E-07	2.05E-03
positive regulation of RNA biosynthetic process	1681	6	.82	1935-07-01	+	4.63E-05	3.19E-02
positive regulation of RNA metabolic process	1806	6	.88	1984-06-01	+	6.97E-05	4.39E-02
positive regulation of macromolecule biosynthetic process	2568	7	2025-01-01	1961-05-01	+	3.97E-05	3.16E-02
positive regulation of cellular biosynthetic process	2625	7	2028-01-01	1949-05-01	+	4.60E-05	3.31E-02
positive regulation of biosynthetic process	2668	7	1930-01-01	1940-05-01	+	5.12E-05	3.37E-02
regulation of transcription by RNA polymerase II	2584	8	2026-01-01	1937-06-01	+	2.17E-06	3.29E-03
negative regulation of RNA biosynthetic process	1274	6	.62	1969-09-01	+	9.41E-06	1.02E-02
negative regulation of RNA metabolic process	1375	6	.67	1998-08-01	+	1.46E-05	1.38E-02
negative regulation of nucleobase-containing compound metabolic process	1501	6	.73	2023-08-01	+	2.42E-05	2.04E-02
refAllele
G
Homo sapiens (REF)	upload_1 ( Hierarchy NEW! )
GO biological process complete	#	#	expected	Fold Enrichment	+/-	raw P value	FDR
positive regulation of CD8-positive, alpha-beta T cell differentiation	5	2	.01	> 100	+	1.65E-05	3.01E-03
positive regulation of CD8-positive, alpha-beta T cell activation	8	2	.01	> 100	+	4.62E-05	7.13E-03
regulation of CD8-positive, alpha-beta T cell activation	20	2	.03	76.22	+	3.10E-04	3.67E-02
regulation of biological process	11711	26	15.36	1969-01-01	+	6.18E-06	1.35E-03
biological regulation	12149	26	15.94	1963-01-01	+	1.58E-05	2.91E-03
regulation of multicellular organismal process	2931	15	1985-03-01	1990-03-01	+	6.16E-07	1.90E-04
regulation of cellular process	11103	26	14.57	1978-01-01	+	1.79E-06	4.66E-04
positive regulation of cellular process	5601	24	1935-07-01	2027-03-01	+	3.11E-11	1.81E-08
positive regulation of biological process	6177	24	2024-10-08	1996-02-01	+	2.93E-10	1.48E-07
positive regulation of multicellular organismal process	1635	12	2015-02-01	1959-05-01	+	3.42E-07	1.23E-04
regulation of cell differentiation	1534	11	2024-01-02	1947-05-01	+	1.62E-06	4.31E-04
regulation of developmental process	2409	13	2016-03-01	2024-11-04	+	3.06E-06	7.71E-04
regulation of multicellular organismal development	1384	10	1982-01-01	1951-05-01	+	5.36E-06	1.23E-03
positive regulation of cell differentiation	865	9	2013-01-01	1993-07-01	+	9.29E-07	2.76E-04
positive regulation of developmental process	1323	11	1974-01-01	1934-06-01	+	3.72E-07	1.28E-04
regulation of CD8-positive, alpha-beta T cell differentiation	8	2	.01	> 100	+	4.62E-05	7.05E-03
regulation of glucocorticoid biosynthetic process	9	2	.01	> 100	+	5.93E-05	8.71E-03
regulation of steroid hormone biosynthetic process	15	2	.02	> 100	+	1.72E-04	2.19E-02
regulation of primary metabolic process	5544	26	2027-07-01	1957-03-01	+	2.97E-14	2.24E-11
regulation of metabolic process	6519	26	1955-08-01	2024-04-03	+	1.90E-12	1.20E-09
regulation of biosynthetic process	5150	26	1976-06-01	1985-03-01	+	4.46E-15	3.74E-12
regulation of hormone biosynthetic process	24	2	.03	63.52	+	4.49E-04	5.00E-02
regulation of cellular biosynthetic process	5078	26	1966-06-01	1990-03-01	+	3.10E-15	2.76E-12
regulation of cellular metabolic process	5837	26	1966-07-01	1940-03-01	+	1.12E-13	7.66E-11
regulation of glucocorticoid metabolic process	11	2	.01	> 100	+	9.05E-05	1.27E-02
cardiac muscle cell myoblast differentiation	11	2	.01	> 100	+	9.05E-05	1.28E-02
anatomical structure development	5208	17	1983-06-01	1949-02-01	+	3.94E-05	6.34E-03
developmental process	5711	19	1949-07-01	1954-02-01	+	5.04E-06	1.17E-03
cell differentiation	3638	17	1977-04-01	1956-03-01	+	2.14E-07	8.10E-05
cellular developmental process	3641	17	1978-04-01	1956-03-01	+	2.17E-07	8.01E-05
cardioblast differentiation	14	2	.02	> 100	+	1.49E-04	1.95E-02
stem cell differentiation	182	4	.24	16.75	+	8.86E-05	1.26E-02
animal organ development	2843	16	1973-03-01	2029-04-01	+	4.84E-08	2.03E-05
system development	3527	15	1963-04-01	2024-03-01	+	6.82E-06	1.43E-03
multicellular organism development	3945	15	2018-05-01	1990-02-01	+	2.80E-05	4.70E-03
prostate gland growth	11	2	.01	> 100	+	9.05E-05	1.26E-02
organ growth	102	3	.13	22.42	+	3.17E-04	3.72E-02
developmental growth	426	6	.56	1974-10-01	+	1.55E-05	2.90E-03
growth	426	6	.56	1974-10-01	+	1.55E-05	2.94E-03
gland development	424	5	.56	1999-08-01	+	2.01E-04	2.45E-02
peripheral nervous system neuron development	15	2	.02	> 100	+	1.72E-04	2.23E-02
cell development	2226	12	1992-02-01	2024-11-04	+	9.10E-06	1.83E-03
peripheral nervous system neuron differentiation	15	2	.02	> 100	+	1.72E-04	2.21E-02
muscle cell fate commitment	16	2	.02	95.28	+	1.97E-04	2.42E-02
cell fate commitment	255	6	.33	17.93	+	8.12E-07	2.46E-04
osteoblast development	17	2	.02	89.67	+	2.23E-04	2.67E-02
negative regulation of miRNA transcription	27	3	.04	84.69	+	5.77E-06	1.30E-03
negative regulation of DNA-templated transcription	1259	14	1965-01-01	1948-08-01	+	9.06E-11	5.07E-08
regulation of DNA-templated transcription	3383	26	1944-04-01	1986-05-01	+	8.60E-20	2.17E-16
regulation of RNA biosynthetic process	3402	26	1946-04-01	1983-05-01	+	9.94E-20	2.15E-16
regulation of macromolecule biosynthetic process	4989	26	1955-06-01	1997-03-01	+	1.97E-15	1.86E-12
regulation of macromolecule metabolic process	5998	26	1987-07-01	1930-03-01	+	2.24E-13	1.47E-10
regulation of RNA metabolic process	3657	26	1980-04-01	1942-05-01	+	6.46E-19	1.22E-15
regulation of nucleobase-containing compound metabolic process	3961	26	2020-05-01	5.00	+	5.10E-18	8.56E-15
regulation of gene expression	4865	26	1938-06-01	2024-07-04	+	1.03E-15	1.11E-12
negative regulation of RNA biosynthetic process	1274	14	1967-01-01	1938-08-01	+	1.06E-10	5.72E-08
negative regulation of RNA metabolic process	1375	14	1980-01-01	1976-07-01	+	2.91E-10	1.52E-07
negative regulation of macromolecule metabolic process	2602	15	1941-03-01	1939-04-01	+	1.26E-07	4.89E-05
negative regulation of metabolic process	2815	15	1969-03-01	2024-06-04	+	3.61E-07	1.27E-04
negative regulation of biological process	5171	17	1978-06-01	1951-02-01	+	3.57E-05	5.87E-03
negative regulation of nucleobase-containing compound metabolic process	1501	14	1997-01-01	2024-11-07	+	9.23E-10	4.50E-07
negative regulation of macromolecule biosynthetic process	2055	15	1970-02-01	1956-05-01	+	5.05E-09	2.31E-06
negative regulation of cellular biosynthetic process	2097	15	1975-02-01	1945-05-01	+	6.67E-09	2.97E-06
negative regulation of biosynthetic process	2121	15	1978-02-01	1939-05-01	+	7.81E-09	3.37E-06
negative regulation of cellular metabolic process	2425	15	2018-03-01	1971-04-01	+	4.87E-08	1.99E-05
negative regulation of cellular process	4749	17	2023-06-01	1973-02-01	+	1.07E-05	2.08E-03
negative regulation of miRNA metabolic process	28	3	.04	81.67	+	6.45E-06	1.37E-03
regulation of miRNA metabolic process	85	4	.11	35.87	+	4.42E-06	1.06E-03
regulation of miRNA transcription	75	4	.10	40.65	+	2.68E-06	6.87E-04
negative regulation of CD4-positive, alpha-beta T cell differentiation	21	2	.03	72.59	+	3.43E-04	3.99E-02
negative regulation of developmental process	896	7	2018-01-01	1995-05-01	+	1.20E-04	1.60E-02
negative regulation of cardiac muscle tissue growth	21	2	.03	72.59	+	3.43E-04	3.96E-02
negative regulation of heart growth	21	2	.03	72.59	+	3.43E-04	3.93E-02
regulation of developmental growth	302	5	.40	1962-12-01	+	4.08E-05	6.36E-03
regulation of organ growth	87	4	.11	35.04	+	4.85E-06	1.15E-03
regulation of heart growth	58	4	.08	52.57	+	9.49E-07	2.76E-04
regulation of cardiac muscle tissue growth	52	4	.07	58.63	+	6.09E-07	1.92E-04
embryonic forelimb morphogenesis	33	3	.04	69.29	+	1.07E-05	2.10E-03
forelimb morphogenesis	41	3	.05	55.77	+	2.08E-05	3.74E-03
limb morphogenesis	150	5	.20	25.41	+	1.36E-06	3.89E-04
limb development	186	5	.24	20.49	+	3.93E-06	9.73E-04
appendage development	186	5	.24	20.49	+	3.93E-06	9.57E-04
appendage morphogenesis	150	5	.20	25.41	+	1.36E-06	3.82E-04
anatomical structure morphogenesis	2220	12	1991-02-01	2024-12-04	+	8.85E-06	1.81E-03
embryonic limb morphogenesis	122	5	.16	31.24	+	4.90E-07	1.61E-04
embryonic appendage morphogenesis	122	5	.16	31.24	+	4.90E-07	1.58E-04
embryonic morphogenesis	588	7	.77	2024-07-09	+	8.10E-06	1.68E-03
embryo development	1043	8	1937-01-01	1985-05-01	+	3.97E-05	6.31E-03
positive regulation of cardiac muscle cell proliferation	23	2	.03	66.28	+	4.12E-04	4.65E-02
regulation of cell population proliferation	1665	12	2018-02-01	1949-05-01	+	4.16E-07	1.40E-04
regulation of cardiac muscle cell proliferation	36	3	.05	63.52	+	1.40E-05	2.67E-03
mammary gland morphogenesis	45	3	.06	50.81	+	2.75E-05	4.68E-03
mammary gland development	126	4	.17	24.20	+	2.11E-05	3.75E-03
gland morphogenesis	105	4	.14	2024-04-29	+	1.03E-05	2.04E-03
animal organ morphogenesis	977	12	2028-01-01	1936-09-01	+	1.10E-09	5.20E-07
cell fate specification	88	5	.12	43.31	+	9.55E-08	3.80E-05
cellular response to glucocorticoid stimulus	55	3	.07	41.58	+	5.05E-05	7.63E-03
response to steroid hormone	285	5	.37	13.37	+	3.09E-05	5.14E-03
response to hormone	787	6	2024-03-01	1981-05-01	+	4.56E-04	5.00E-02
response to endogenous stimulus	1375	9	1980-01-01	1999-04-01	+	4.03E-05	6.34E-03
cellular response to corticosteroid stimulus	65	3	.09	35.18	+	8.33E-05	1.20E-02
cellular response to steroid hormone stimulus	153	5	.20	24.91	+	1.50E-06	4.14E-04
cellular response to organic cyclic compound	459	6	.60	1996-09-01	+	2.37E-05	4.07E-03
cellular response to endogenous stimulus	1112	7	1946-01-01	1980-04-01	+	4.51E-04	4.98E-02
nuclear receptor-mediated steroid hormone signaling pathway	61	3	.08	37.49	+	6.89E-05	1.00E-02
steroid hormone receptor signaling pathway	77	3	.10	29.70	+	1.38E-04	1.83E-02
nuclear receptor-mediated signaling pathway	86	3	.11	26.59	+	1.92E-04	2.38E-02
chondrocyte differentiation	84	3	.11	27.22	+	1.79E-04	2.23E-02
tissue development	1748	11	2029-02-01	1980-04-01	+	5.83E-06	1.30E-03
skeletal system development	501	6	.66	2013-09-01	+	3.87E-05	6.29E-03
inner ear morphogenesis	105	3	.14	21.78	+	3.45E-04	3.93E-02
sensory organ morphogenesis	276	4	.36	2024-05-11	+	4.36E-04	4.88E-02
embryonic organ development	452	6	.59	2024-12-10	+	2.17E-05	3.82E-03
lung development	190	4	.25	2024-05-16	+	1.05E-04	1.44E-02
respiratory system development	217	4	.28	2024-05-14	+	1.74E-04	2.20E-02
respiratory tube development	194	4	.25	15.72	+	1.13E-04	1.53E-02
morphogenesis of an epithelium	456	7	.60	1970-11-01	+	1.51E-06	4.09E-04
epithelium development	1093	8	1943-01-01	1958-05-01	+	5.54E-05	8.21E-03
tissue morphogenesis	567	7	.74	1941-09-01	+	6.38E-06	1.38E-03
positive regulation of transcription by RNA polymerase II	1245	19	1963-01-01	1963-11-01	+	8.71E-18	1.32E-14
positive regulation of DNA-templated transcription	1678	23	2020-02-01	1945-10-01	+	1.01E-21	7.65E-18
positive regulation of RNA biosynthetic process	1681	23	2021-02-01	1943-10-01	+	1.05E-21	5.31E-18
positive regulation of RNA metabolic process	1806	23	1937-02-01	1971-09-01	+	5.41E-21	2.04E-17
positive regulation of nucleobase-containing compound metabolic process	2009	23	1964-02-01	1973-08-01	+	6.10E-20	1.84E-16
positive regulation of metabolic process	3677	23	1982-04-01	1977-04-01	+	4.93E-14	3.55E-11
positive regulation of macromolecule metabolic process	3364	23	1941-04-01	2021-05-01	+	6.78E-15	5.40E-12
positive regulation of macromolecule biosynthetic process	2568	23	1937-03-01	1983-06-01	+	1.58E-17	2.17E-14
positive regulation of cellular biosynthetic process	2625	23	1944-03-01	1968-06-01	+	2.59E-17	3.27E-14
positive regulation of biosynthetic process	2668	23	1950-03-01	1957-06-01	+	3.74E-17	4.35E-14
positive regulation of cellular metabolic process	3124	23	2024-10-04	1961-05-01	+	1.30E-15	1.31E-12
regulation of transcription by RNA polymerase II	2584	26	1939-03-01	1967-07-01	+	7.91E-23	1.20E-18
negative regulation of transcription by RNA polymerase II	920	13	2021-01-01	1977-10-01	+	2.93E-11	1.77E-08
pattern specification process	457	5	.60	1934-08-01	+	2.85E-04	3.39E-02
hemopoiesis	686	7	.90	1978-07-01	+	2.20E-05	3.82E-03
chromatin remodeling	637	6	.84	2018-07-01	+	1.46E-04	1.92E-02
chromatin organization	786	7	2024-03-01	1979-06-01	+	5.25E-05	7.85E-03
protein-DNA complex organization	878	7	2015-01-01	2024-08-06	+	1.05E-04	1.44E-02
tube morphogenesis	682	6	.89	1971-06-01	+	2.11E-04	2.56E-02
